# Supplementary material for: SARS-CoV-2 Humoral Immunity Persists Following Rituximab Therapy
Source: Vaccines (Basel). 2023 Dec 18;11(12):1864. doi: 10.3390/vaccines11121864 (PMC10748262; doi:10.3390/vaccines11121864)
Supplement: Supplementary file 1 [file vaccines-11-01864-s001.zip]

Archive with 1 entries (1 files):
- vaccines-2727440-supplementary.pdf
